# Supplementary material for: Identification and Characterization of an HtrA Sheddase Produced by Coxiella burnetii
Source: Int J Mol Sci. 2023 Jun 30;24(13):10904. doi: 10.3390/ijms241310904 (PMC10342153; doi:10.3390/ijms241310904)
Supplement: Supplementary file 1 [file ijms-24-10904-s001.zip]

Archive with 1 entries (1 files):
- ijms-2422105-supplementary.pdf
